# Supplementary material for: Dithymoquinone Analogues as Potential Candidate(s) for Neurological Manifestation Associated with COVID-19: A Therapeutic Strategy for Neuro-COVID
Source: Life (Basel). 2022 Jul 19;12(7):1076. doi: 10.3390/life12071076 (PMC9323060; doi:10.3390/life12071076)
Supplement: Supplementary file 1 [file life-12-01076-s001.zip]

Archive with 1 entries (1 files):
- life-1766040-supplementary.pdf
